# Supplementary material for: High-Intensity Interval and Aerobic Training Alleviate Cardiac Pathology, Apoptosis, and Atrial Fibrillation in Rats with Chronic Kidney Disease: The Roles of FGF23 and Klotho
Source: Biomolecules. 2026 Mar 30;16(4):513. doi: 10.3390/biom16040513 (PMC13113790; doi:10.3390/biom16040513)
Supplement: Supplementary file 1 [file biomolecules-16-00513-s001.zip]

Archive with 1 entries (1 files):
- biomolecules-4197306-supplementary.pdf
